# Supplementary material for: Enforced Expression of Hoxa3 Inhibits Classical and Promotes Alternative Activation of Macrophages In Vitro and In Vivo
Source: J Immunol. 2016 Jun 24;197(3):872–84. doi: 10.4049/jimmunol.1501944 (PMC4947829; doi:10.4049/jimmunol.1501944)
Supplement: Data Supplement [file JI_1501944.zip]

Archive with 2 entries (2 files):
- JI_1501944_Supplemental_Figures_1.pdf
- manifest.xml
